# Supplementary material for: Blueberry Counteracts Prediabetes in a Hypercaloric Diet-Induced Rat Model and Rescues Hepatic Mitochondrial Bioenergetics
Source: Nutrients. 2021 Nov 23;13(12):4192. doi: 10.3390/nu13124192 (PMC8706913; doi:10.3390/nu13124192)
Supplement: Supplementary file 1 [file nutrients-13-04192-s001.zip]

Archive with 1 entries (1 files):
- nutrients-1409909-supplementary.pdf
